# Supplementary material for: The Effectiveness of eHealth Interventions in Promoting the Health Literacy of Informal Caregivers: A Systematic Literature Review Protocol
Source: Healthcare (Basel). 2024 Nov 25;12(23):2354. doi: 10.3390/healthcare12232354 (PMC11641513; doi:10.3390/healthcare12232354)
Supplement: Supplementary file 1 [file healthcare-12-02354-s001.zip]

Archive with 2 entries (2 files):
- File S1. PRISMA-P-SystRev-checklist.pdf
- File S2.Search Strategy in the Scopus Database.pdf
